# Supplementary material for: Necrotizing Fasciitis in Northern Italy: Clinical Characteristics, Risk Factors, and Prognostic Value of the LRINEC Score—A Single-Center Retrospective Case Series
Source: Infect Dis Rep. 2026 May 18;18(3):48. doi: 10.3390/idr18030048 (PMC13214898; doi:10.3390/idr18030048)
Supplement: Supplementary file 1 [file idr-18-00048-s001.zip]

Archive with 1 entries (1 files):
- idr-4222170-supplementary.pdf
